# Supplementary material for: The Electrochemical Detection of Ochratoxin A in Apple Juice via MnCO3 Nanostructures Incorporated into Carbon Fibers Containing a Molecularly Imprinting Polymer
Source: Biosensors (Basel). 2023 Jul 26;13(8):760. doi: 10.3390/bios13080760 (PMC10452824; doi:10.3390/bios13080760)
Supplement: Supplementary file 1 [file biosensors-13-00760-s001.zip]

Archive with 1 entries (1 files):
- biosensors-2516001-supplementary.pdf
